# Supplementary material for: Rizatriptan-Loaded Oral Fast Dissolving Films: Design and Characterizations
Source: Pharmaceutics. 2022 Dec 1;14(12):2687. doi: 10.3390/pharmaceutics14122687 (PMC9780891; doi:10.3390/pharmaceutics14122687)
Supplement: Supplementary file 1 [file pharmaceutics-14-02687-s001.zip]

Archive with 1 entries (1 files):
- pharmaceutics-1993919-supplementary.pdf
